# Supplementary material for: IR813-Induced Photothermal Therapy: Leveraging Immunogenic Cell Death for Cancer Treatment
Source: Pharmaceutics. 2025 Jan 26;17(2):166. doi: 10.3390/pharmaceutics17020166 (PMC11859857; doi:10.3390/pharmaceutics17020166)
Supplement: Supplementary file 1 [file pharmaceutics-17-00166-s001.zip]

Archive with 1 entries (1 files):
- pharmaceutics-3424665-supplementary.pdf
